# Supplementary material for: Comparing Depression Prevalence and Associated Symptoms with Intolerance of Uncertainty among Chinese Urban and Rural Adolescents: A Network Analysis
Source: Behav Sci (Basel). 2023 Aug 8;13(8):662. doi: 10.3390/bs13080662 (PMC10451834; doi:10.3390/bs13080662)
Supplement: Supplementary file 1 [file behavsci-13-00662-s001.zip]

Archive with 1 entries (1 files):
- behavsci-2530054-supplementary.pdf
